# Supplementary material for: Evaluation of the GenoType NTM-DR assay performance for the identification and molecular detection of antibiotic resistance in Mycobacterium abscessus complex
Source: PLoS One. 2020 Sep 25;15(9):e0239146. doi: 10.1371/journal.pone.0239146 (PMC7518582; doi:10.1371/journal.pone.0239146)
Supplement: S1 Table — (XLSX) [file pone.0239146.s001.xlsx]

## Sheet: Résultat bandelettes TB
Patients	Reference PCR sequencing results					Genotype NTM-DR results				Drud susceptibilty testing results			Cystic fibrosis patients
	Subspecies identification = MLST	ST	erm(41)	rrl	rrs	Subspecies identification	erm(41)	rrl	rrs	MIC Clarithromycin: day 5	MIC Clarithromycin: day 14	Aminoside résistance
1	M.abscessus subsp abscessus	22	T (28)	WT	WT	M. abscessus subsp abscessus	T (28)	WT	WT	S (MIC = 0.5)	R (MIC > 16)	S (MIC = 4)	Y
2	M.abscessus subsp abscessus	1	T (28)	WT	WT	M.abscessus subsp abscessus	T (28)	WT	WT	S (MIC = 0.12)	R (MIC > 16)	S (MIC = 4)	Y
3	M.abscessus subsp abscessus	19	T (28)	WT	WT	M.abscessus subsp abscessus	T (28)	WT	WT	S (MIC = 0.5)	R (MIC > 16)	S (MIC = 4)	Y
4	M.abscessus subsp abscessus	257	T (28)	WT	WT	M.abscessus subsp abscessus	T (28)	WT	WT	S (MIC = 0.5)	R (MIC > 16)	S (MIC = 4)	Y
5	M.abscessus subsp abscessus	22	T (28)	WT	WT	M.abscessus subsp abscessus	T (28)	WT	WT	S (MIC = 0.5)	R (MIC > 16)	S (MIC = 4)	Y
6	M.abscessus subsp abscessus	258	T (28)	WT	WT	M.abscessus subsp abscessus	T (28)	WT	WT	S (MIC = 0.5)	R (MIC > 16)	S (MIC = 8)	Y
7	M.abscessus subsp abscessus	259	T (28)	WT	WT	M.abscessus subsp abscessus	T (28)	WT	WT	S (MIC = 0.5)	R (MIC > 16)	S (MIC = 8)	Y
8	M.abscessus subsp abscessus	26	T (28)	WT	WT	M.abscessus subsp abscessus	T (28)	WT	WT	S (MIC = 0.12)	R (MIC > 16)	S (MIC = 4)	Y
9	M.abscessus subsp abscessus	2	T (28)	WT	WT	M.abscessus subsp abscessus	T (28)	WT	WT	S (MIC = 0.12)	R (MIC > 16)	S (MIC = 4)	Y
10	M.abscessus subsp abscessus	11	T (28)	WT	WT	M.abscessus subsp abscessus	T (28)	WT	WT	S (MIC = 0.5)	R (MIC > 16)	S (MIC = 8)	Y
11	M.abscessus subsp abscessus	246	T (28)	WT	WT	M.abscessus subsp abscessus	T (28)	WT	WT	S (MIC = 0.12)	R (MIC > 16)	S (MIC = 4)	Y
12	M.abscessus subsp abscessus	41	T (28)	WT	WT	M.abscessus subsp abscessus	T (28)	WT	WT	S (MIC = 0.5)	R (MIC > 16)	S (MIC = 8)	Y
13	M.abscessus subsp abscessus	250	T (28)	WT	WT	M.abscessus subsp abscessus	T (28)	WT	WT	S (MIC = 0.5)	R (MIC > 16)	S (MIC = 4)	Y
14	M.abscessus subsp abscessus	21	T (28)	WT	WT	M.abscessus subsp abscessus	T (28)	WT	WT	S (MIC = 0.12)	R (MIC > 16)	S (MIC = 8)	Y
15	M.abscessus subsp abscessus	33	T (28)	WT	WT	M.abscessus subsp abscessus	T (28)	WT	WT	S (MIC = 0.12)	R (MIC > 16)	S (MIC = 4)	Y
16	M.abscessus subsp abscessus	251	T (28)	WT	WT	M.abscessus subsp abscessus	T (28)	WT	WT	S (MIC = 0.5)	R (MIC > 16)	S (MIC = 8)	Y
17	M.abscessus subsp abscessus	14	T (28)	WT	WT	M.abscessus subsp abscessus	T (28)	WT	WT	S (MIC = 0.12)	R (MIC > 16)	S (MIC = 4)	Y
18	M.abscessus subsp abscessus	20	T (28)	WT	WT	M.abscessus subsp abscessus	T (28)	WT	WT	S (MIC = 0.5)	R (MIC > 16)	S (MIC = 4)	Y
19	M.abscessus subsp abscessus	77	T (28)	WT	WT	M.abscessus subsp abscessus	T (28)	WT	WT	S (MIC = 0.5)	R (MIC > 16)	S (MIC = 8)	Y
20	M.abscessus subsp abscessus	77	T (28)	WT	WT	M.abscessus subsp abscessus	T (28)	WT	WT	S (MIC = 0.12)	R (MIC > 16)	S (MIC = 8)	Y
21	M.abscessus subsp abscessus	19	T (28)	WT	WT	M.abscessus subsp abscessus	T (28)	WT	WT	S (MIC = 0.5)	R (MIC > 16)	S (MIC = 4)	Y
22	M.abscessus subsp abscessus	19	T (28)	WT	WT	M.abscessus subsp abscessus	T (28)	WT	WT	S (MIC = 0.12)	R (MIC > 16)	S (MIC = 16)	Y
23	M.abscessus subsp abscessus	19	T (28)	WT	WT	M.abscessus subsp abscessus	T (28)	WT	WT	S (MIC = 0.5)	R (MIC > 16)	S (MIC = 4)	Y
24	M.abscessus subsp abscessus	22	T (28)	WT	WT	M.abscessus subsp abscessus	T (28)	WT	WT	S (MIC = 1)	R (MIC > 16)	S (MIC = 16)	Y
25	M.abscessus subsp abscessus	22	T (28)	WT	WT	M.abscessus subsp abscessus	T (28)	WT	WT	S (MIC = 0.12)	R (MIC > 16)	S (MIC = 4)	Y
26	M.abscessus subsp abscessus	22	T (28)	WT	WT	M.abscessus subsp abscessus	T (28)	WT	WT	S (MIC = 0.5)	R (MIC > 16)	S (MIC = 16)	Y
27	M.abscessus subsp abscessus	22	T (28)	WT	WT	M.abscessus subsp abscessus	T (28)	WT	WT	S (MIC = 4)	R (MIC > 16)	S (MIC = 4)	Y
28	M.abscessus subsp abscessus	258	T (28)	WT	WT	M.abscessus subsp abscessus	T (28)	WT	WT	S (MIC = 0.5)	R (MIC > 16)	S (MIC = 16)	Y
29	M.abscessus subsp abscessus	258	T (28)	WT	WT	M.abscessus subsp abscessus	T (28)	WT	WT	S (MIC = 0.5)	R (MIC > 16)	S (MIC = 16)	Y
30	M.abscessus subsp abscessus	1	T (28)	WT	WT	M.abscessus subsp abscessus	T (28)	WT	WT	S (MIC = 1)	R (MIC > 16)	S (MIC = 4)	Y
31	M.abscessus subsp abscessus	1	T (28)	WT	WT	M.abscessus subsp abscessus	T (28)	WT	WT	S (MIC = 0.5)	R (MIC > 16)	S (MIC = 16)	Y
32	M.abscessus subsp abscessus	1	T (28)	WT	WT	M.abscessus subsp abscessus	T (28)	WT	WT	S (MIC = 1)	R (MIC > 16)	S (MIC = 16)	Y
33	M.abscessus subsp abscessus	259	T (28)	WT	WT	M.abscessus subsp abscessus	T (28)	WT	WT	S (MIC = 0.5)	R (MIC > 16)	S (MIC = 4)	Y
34	M.abscessus subsp abscessus	261	T (28)	WT	WT	M.abscessus subsp abscessus	T (28)	WT	WT	S (MIC = 1)	R (MIC > 16)	S (MIC = 16)	Y
35	M.abscessus subsp abscessus	261	T (28)	WT	WT	M.abscessus subsp abscessus	T (28)	WT	WT	S (MIC = 0.5)	R (MIC > 16)	S (MIC = 4)	Y
36	M.abscessus subsp abscessus	77	T (28)	WT	WT	M.abscessus subsp abscessus	T (28)	WT	WT	S (MIC = 1)	R (MIC > 16)	S (MIC = 16)	Y
37	M.abscessus subsp abscessus	14	T (28)	WT	WT	M.abscessus subsp abscessus	T (28)	WT	WT	S (MIC = 0.5)	R (MIC > 16)	S (MIC = 4)	Y
38	M.abscessus subsp abscessus	33	T (28)	WT	WT	M.abscessus subsp abscessus	T (28)	WT	WT	S (MIC = 0.5)	R (MIC > 16)	S (MIC = 16)	Y
39	M.abscessus subsp abscessus	26	T (28)	WT	WT	M.abscessus subsp abscessus	T (28)	WT	WT	S (MIC = 0.5)	R (MIC > 16)	S (MIC = 4)	Y
40	M.abscessus subsp abscessus	26	C (28)	WT	WT	M.abscessus subsp abscessus	C (28)	WT	WT	S (MIC = 0.12)	S (MIC = 0.5)	S (MIC = 8)	Y
41	M.abscessus subsp abscessus	1	C (28)	WT	WT	M.abscessus subsp abscessus	C (28)	WT	WT	S (MIC = 0.5)	S (MIC = 0.5)	S (MIC = 4)	Y
42	M.abscessus subsp abscessus	1	C (28)	WT	WT	M.abscessus subsp abscessus	C (28)	WT	WT	S (MIC = 1)	S (MIC = 2)	S (MIC = 16)	Y
43	M.abscessus subsp abscessus	1	C (28)	WT	WT	M.abscessus subsp abscessus	C (28)	WT	WT	S (MIC = 0.25)	S (MIC = 0.5)	S (MIC = 8)	Y
44	M.abscessus subsp abscessus	33	C (28)	WT	WT	M.abscessus subsp abscessus	C (28)	WT	WT	S (MIC = 0.25)	S (MIC = 0.5)	S (MIC = 4)	Y
45	M.abscessus subsp abscessus	33	C (28)	WT	WT	M.abscessus subsp abscessus	C (28)	WT	WT	S (MIC = 1)	S (MIC = 1)	S (MIC = 4)	Y
46	M.abscessus subsp abscessus	33	C (28)	WT	WT	M.abscessus subsp abscessus	C (28)	WT	WT	S (MIC = 0.12)	S (MIC = 0.5)	S (MIC = 4)	Y
47	M.abscessus subsp abscessus	33	C (28)	WT	WT	M.abscessus subsp abscessus	C (28)	WT	WT	S (MIC = 0.12)	S (MIC = 0.25)	S (MIC = 8)	Y
48	M.abscessus subsp abscessus	22	C (28)	WT	WT	M.abscessus subsp abscessus	C (28)	WT	WT	S (MIC = 0.5)	S (MIC = 2)	S (MIC = 4)	Y
49	M.abscessus subsp abscessus	22	C (28)	WT	WT	M.abscessus subsp abscessus	C (28)	WT	WT	S (MIC = 0.5)	S (MIC = 1)	S (MIC = 8)	Y
50	M.abscessus subsp abscessus	22	C (28)	WT	WT	M.abscessus subsp abscessus	C (28)	WT	WT	S (MIC = 0.12)	S (MIC = 0.5)	S (MIC = 4)	Y
51	M.abscessus subsp abscessus	22	C (28)	WT	WT	M.abscessus subsp abscessus	C (28)	WT	WT	S (MIC = 0.06)	S (MIC = 0.25)	S (MIC = 8)	Y
52	M.abscessus subsp abscessus	1	C (28)	WT	WT	M.abscessus subsp abscessus	C (28)	WT	WT	S (MIC = 0.5)	S (MIC = 1)	S (MIC = 4)	Y
53	M.abscessus subsp abscessus	1	C (28)	WT	WT	M.abscessus subsp abscessus	C (28)	WT	WT	S (MIC = 0.06)	S (MIC = 0.25)	S (MIC = 8)	Y
54	M.abscessus subsp abscessus	216	T (28)	WT + a2058c	WT	M.abscessus subsp abscessus	T (28)	WT + MUT1	WT	R (MIC > 16)	R (MIC > 16)	S (MIC = 8)	N
55	M.abscessus subsp abscessus	217	T (28)	a2058c	a1408g	M.abscessus subsp abscessus	T (28)	MUT1	MUT1	R (MIC > 16)	R (MIC > 16)	R (MIC > 64)	N
56	M.abscessus subsp abscessus	221	T (28)	a2058c	a1408g	M.abscessus subsp abscessus	T (28)	MUT1	MUT1	R (MIC > 16)	R (MIC > 16)	R (MIC > 64)	N
57	M.abscessus subsp abscessus	22	T (28)	a2058c	WT	M.abscessus subsp abscessus	T (28)	MUT1	WT	R (MIC > 16)	R (MIC > 16)	S (MIC = 8)	N
58	M.abscessus subsp abscessus	22	T (28)	a2058g	WT	M.abscessus subsp abscessus	T (28)	MUT2	WT	R (MIC > 16)	R (MIC > 16)	S (MIC = 4)	N
59	M.abscessus subsp abscessus	1	T (28)	a2059g	a1408g	M.abscessus subsp abscessus	T (28)	MUT4	MUT1	R (MIC > 16)	R (MIC > 16)	R (MIC > 64)	N
60	M.abscessus subsp abscessus	232	T (28)	a2059g	a1408g	M.abscessus subsp abscessus	T (28)	MUT4	MUT1	R (MIC > 16)	R (MIC > 16)	R (MIC > 64)	N
61	M.abscessus subsp massiliense	27	T (28)	a2058g	a1408g	M.abscessus subsp massiliense	T (28)	MUT2	MUT1	R (MIC > 16)	R (MIC > 16)	R (MIC > 64)	N
62	M.abscessus subsp massiliense	220	T (28)	a2058g	a1408g	M.abscessus subsp massiliense	T (28)	MUT2	MUT1	R (MIC > 16)	R (MIC > 16)	R (MIC > 64)	N
63	M.abscessus subsp massiliense	117	T (28)	a2058g	WT	M.abscessus subsp massiliense	T (28)	MUT2	WT	R (MIC > 16)	R (MIC > 16)	S (MIC = 8)	N
64	M.abscessus subsp massiliense	78	T (28)	a2058g	WT	M.abscessus subsp massiliense	T (28)	MUT2	WT	R (MIC > 16)	R (MIC > 16)	S (MIC = 8)	N
65	M.abscessus subsp massiliense	80	T (28)	a2059g	WT	M.abscessus subsp massiliense	T (28)	MUT4	WT	R (MIC > 16)	R (MIC > 16)	S (MIC = 8)	N
66	M.abscessus subsp massiliense	2	T (28)	WT	WT	M.abscessus subsp massiliense	T (28)	WT	WT	S (MIC = 0.5)	S (CMI = 1)	S (MIC = 8)	Y
67	M.abscessus subsp massiliense	2	T (28)	WT	WT	M.abscessus subsp massiliense	T (28)	WT	WT	S (MIC = 1)	S (MIC = 2 )	S (MIC = 4)	Y
68	M.abscessus subsp massiliense	2	T (28)	WT	WT	M.abscessus subsp massiliense	T (28)	WT	WT	S (MIC = 0.06)	S (MIC = 0.12)	S (MIC = 8)	Y
69	M.abscessus subsp massiliense	2	T (28)	WT	WT	M.abscessus subsp massiliense	T (28)	WT	WT	S (MIC = 1)	S (MIC = 2)	S (MIC = 4)	Y
70	M.abscessus subsp massiliense	34	T (28)	WT	WT	M.abscessus subsp massiliense	T (28)	WT	WT	S (MIC = 0.5)	S (CMI = 1)	S (MIC = 4)	Y
71	M.abscessus subsp massiliense	34	T (28)	WT	WT	M.abscessus subsp massiliense	T (28)	WT	WT	S (MIC = 0.5)	S (CMI = 1)	S (MIC = 4)	Y
72	M.abscessus subsp massiliense	34	T (28)	WT	WT	M.abscessus subsp massiliense	T (28)	WT	WT	S (MIC = 0.12)	S (CMI = 0.5)	S (MIC = 8)	Y
73	M.abscessus subsp massiliense	23	T (28)	WT	WT	M.abscessus subsp massiliense	T (28)	WT	WT	S (MIC = 0.5)	S (CMI = 1)	S (MIC = 8)	Y
74	M.abscessus subsp massiliense	23	T (28)	WT	WT	M.abscessus subsp massiliense	T (28)	WT	WT	S (MIC = 0.5)	S (CMI = 0.5)	S (MIC = 4)	Y
75	M.abscessus subsp massiliense	23	T (28)	WT	WT	M.abscessus subsp massiliense	T (28)	WT	WT	S (MIC = 0.12)	S (CMI = 0.5)	S (MIC = 8)	Y
76	M.abscessus subsp massiliense	247	T (28)	WT	WT	M.abscessus subsp massiliense	T (28)	WT	WT	S (MIC = 0.5)	S (CMI = 1)	S (MIC = 8)	Y
77	M.abscessus subsp massiliense	249	T (28)	WT	WT	M.abscessus subsp massiliense	T (28)	WT	WT	S (MIC = 0.12)	S (CMI = 0.5)	S (MIC = 16)	Y
78	M.abscessus subsp massiliense	249	T (28)	WT	WT	M.abscessus subsp massiliense	T (28)	WT	WT	S (MIC = 0.5)	S (CMI = 1)	S (MIC = 4)	Y
79	M.abscessus subsp massiliense	23	T (28)	WT	WT	M.abscessus subsp massiliense	T (28)	WT	WT	S (MIC = 0.12)	S (CMI = 1)	S (MIC = 8)	Y
80	M.abscessus subsp massiliense	23	T (28)	WT	WT	M.abscessus subsp massiliense	T (28)	WT	WT	S (MIC = 0.5)	S (CMI = 1)	S (MIC = 16)	Y
81	M.abscessus subsp massiliense	37	T (28)	WT	WT	M.abscessus subsp massiliense	T (28)	WT	WT	S (MIC = 0.12)	S (CMI = 1)	S (MIC = 8)	Y
82	M.abscessus subsp massiliense	117	T (28)	WT	WT	M.abscessus subsp massiliense	T (28)	WT	WT	S (MIC = 0.5)	S (CMI = 1)	S (MIC = 16)	Y
83	M.abscessus subsp massiliense	27	T (28)	WT	WT	M.abscessus subsp massiliense	T (28)	WT	WT	S (MIC = 0.12)	S (CMI = 0.5)	S (MIC = 4)	Y
84	M.abscessus subsp massiliense	220	T (28)	WT	WT	M.abscessus subsp massiliense	T (28)	WT	WT	S (MIC = 0.5)	S (CMI = 1)	S (MIC = 8)	Y
85	M.abscessus subsp massiliense	231	T (28)	WT	WT	M.abscessus subsp massiliense	T (28)	WT	WT	S (MIC = 0.12)	S (CMI = 0.5)	S (MIC = 8)	Y
86	M.abscessus subsp massiliense	234	T (28)	WT	WT	M.abscessus subsp massiliense	T (28)	WT	WT	S (MIC = 0.12)	S (CMI = 1)	S (MIC = 4)	Y
87	M.abscessus subsp massiliense	234	T (28)	WT	WT	M.abscessus subsp massiliense	T (28)	WT	WT	S (MIC = 0.5)	S (CMI = 2)	S (MIC = 8)	Y
88	M.abscessus subsp massiliense	236	T (28)	WT	WT	M.abscessus subsp massiliense	T (28)	WT	WT	S (MIC = 0.12)	S (CMI = 0.5)	S (MIC = 4)	Y
89	M.abscessus subsp massiliense	237	T (28)	WT	WT	M.abscessus subsp massiliense	T (28)	WT	WT	S (MIC = 0.5)	S (MIC = 1)	S (MIC ≥ 64)	Y
90	M.abscessus subsp massiliense	237	T (28)	WT	WT	M.abscessus subsp massiliense	T (28)	WT	WT	S (MIC = 0.5)	S (CMI = 1)	S (MIC = 4)	Y
91	M.abscessus subsp massiliense	238	T (28)	WT	WT	M.abscessus subsp massiliense	T (28)	WT	WT	S (MIC = 0.12)	S (CMI = 0.5)	S (MIC = 8)	Y
92	M.abscessus subsp massiliense	78	T (28)	WT	WT	M.abscessus subsp massiliense	T (28)	WT	WT	S (MIC = 0.12)	S (CMI = 0.5)	S (MIC = 16)	Y
93	M.abscessus subsp massiliense	80	T (28)	WT	WT	M.abscessus subsp massiliense	T (28)	WT	WT	S (MIC = 0.12)	S (CMI = 0.5)	S (MIC = 8)	Y
94	M.abscessus subsp massiliense	78	T (28)	WT	WT	M.abscessus subsp massiliense	T (28)	WT	WT	S (MIC = 0.12)	S (CMI = 0.25)	S (MIC = 8)	Y
95	M.abscessus subsp massiliense	78	T (28)	WT	WT	M.abscessus subsp massiliense	T (28)	WT	WT	S (MIC = 0.5)	S (CMI = 1)	S (MIC = 8)	Y
96	M.abscessus subsp massiliense	117	T (28)	WT	WT	M.abscessus subsp massiliense	T (28)	WT	WT	S (MIC = 0.12)	S (CMI = 0.25)	S (MIC = 8)	Y
97	M.abscessus subsp massiliense	117	T (28)	WT	WT	M.abscessus subsp massiliense	T (28)	WT	WT	S (MIC = 0.5)	S (CMI = 1)	S (MIC = 16)	Y
98	M.abscessus subsp massiliense	220	T (28)	WT	WT	M.abscessus subsp massiliense	T (28)	WT	WT	S (MIC =0.5)	S (MIC = 0.5)	S (MIC = 4)	Y
99	M.abscessus subsp massiliense	231	T (28)	WT	WT	M.abscessus subsp massiliense	T (28)	WT	WT	S (MIC = 0.5)	S (MIC = 1)	S (MIC = 4)	Y
100	M.abscessus subsp massiliense	27	T (28)	WT	WT	M.abscessus subsp massiliense	T (28)	WT	WT	S (MIC = 0.5)	S (MIC = 1)	S (MIC = 4)	Y
101	M.abscessus subsp massiliense	27	T (28)	WT	WT	M.abscessus subsp massiliense	T (28)	WT	WT	S (MIC = 0.12)	S (CMI = 0.25)	S (MIC = 16)	Y
102	M.abscessus subsp massiliense	234	T (28)	WT	WT	M.abscessus subsp massiliense	T (28)	WT	WT	S (MIC = 0.12)	S (CMI = 0.5)	S (MIC = 8)	Y
103	M.abscessus subsp massiliense	234	T (28)	WT	WT	M.abscessus subsp massiliense	T (28)	WT	WT	S (MIC = 0.12)	S (CMI = 0.25)	S (MIC = 8)	Y
104	M.abscessus subsp massiliense	238	T (28)	WT	WT	M.abscessus subsp massiliense	T (28)	WT	WT	S (MIC = 0.5)	S (CMI = 1)	S (MIC = 8)	Y
105	M.abscessus subsp massiliense	27	T (28)	WT	WT	M.abscessus subsp massiliense	T (28)	WT	WT	S (MIC = 0.12)	S (CMI = 0.25)	S (MIC = 8)	Y
106	M.abscessus subsp massiliense	27	T (28)	WT	WT	M.abscessus subsp massiliense	T (28)	WT	WT	S (MIC = 0.5)	S (CMI = 1)	S (MIC = 16)	Y
107	M.abscessus subsp massiliense	27	T (28)	WT	WT	M.abscessus subsp massiliense	T (28)	WT	WT	S (MIC = 0.5)	S (MIC = 1)	S (MIC = 4)	Y
108	M.abscessus subsp bolletii	56	T (28)	WT	WT	M.abscessus subsp bolletii	T (28)	WT	WT	I (MIC = 4)	R (MIC > 16)	S (MIC = 8)	Y
109	M.abscessus subsp bolletii	261	T (28)	WT	WT	M.abscessus subsp bolletii	T (28)	WT	WT	I (MIC = 8)	R (MIC > 16)	S (MIC = 16)	Y
110	M.abscessus subsp bolletii	52	T (28)	WT	WT	M.abscessus subsp bolletii	T (28)	WT	WT	S (MIC = 2)	R (MIC > 16)	S (MIC = 8)	Y
111	M.abscessus subsp bolletii	52	T (28)	WT	WT	M.abscessus subsp bolletii	T (28)	WT	WT	S (MIC = 2)	R (MIC > 16)	S (MIC = 8)	Y
112	M.abscessus subsp bolletii	56	T (28)	WT	WT	M.abscessus subsp bolletii	T (28)	WT	WT	I (MIC = 4)	R (MIC > 16)	S (MIC = 8)	Y
113	M.abscessus subsp bolletii	56	T (28)	WT	WT	M.abscessus subsp bolletii	T (28)	WT	WT	S (MIC = 2)	R (MIC > 16)	S (MIC = 16)	Y
114	M.abscessus subsp bolletii	261	T (28)	WT	WT	M.abscessus subsp bolletii	T (28)	WT	WT	S (MIC = 2)	R (MIC > 16)	S (MIC = 16)	Y
115	M.abscessus subsp bolletii	261	T (28)	WT	WT	M.abscessus subsp bolletii	T (28)	WT	WT	S (MIC = 2)	R (MIC > 16)	S (MIC = 8)	Y
